# Supplementary material for: Hyperbranched Thermosensitive Polymer-AuNP Composite Probe for Temperature Colorimetric Detection
Source: Sensors (Basel). 2024 Nov 6;24(22):7124. doi: 10.3390/s24227124 (PMC11598191; doi:10.3390/s24227124)
Supplement: Supplementary file 1 [file sensors-24-07124-s001.zip]

Archive with 1 entries (1 files):
- sensors-3287972-supplementary.pdf
